# Supplementary material for: The Prophylactic Effects of Glutamine on Muscle Protein Synthesis and Degradation in Rats with Ethanol-Induced Liver Damage
Source: Nutrients. 2021 Aug 14;13(8):2788. doi: 10.3390/nu13082788 (PMC8398394; doi:10.3390/nu13082788)
Supplement: Supplementary file 1 [file nutrients-13-02788-s001.zip]

Archive with 1 entries (1 files):
- nutrients-1322168-supplementary.pdf
